# Supplementary material for: USP16 regulates castration-resistant prostate cancer cell proliferation by deubiquitinating and stablizing c-Myc
Source: J Exp Clin Cancer Res. 2021 Feb 5;40:59. doi: 10.1186/s13046-021-01843-8 (PMC7866668; doi:10.1186/s13046-021-01843-8)
Supplement: Supplementary file 2 — Additional file 2: Table S2. c-Myc gene signature. [file 13046_2021_1843_MOESM2_ESM.xlsx]

## Sheet: Sheet1
Gene	logFC	AveExpr	t	P.Value	adj.P.Val	B
PUS1	-0.682237	9.17191	-14.1907	6.48873e-08	0.00112904	8.12987
TRIB3	-0.777381	10.0569	-13.0521	1.43118e-07	0.00112904	7.53722
C12ORF24	-0.601157	9.83599	-12.8849	1.61588e-07	0.00112904	7.44372
EXOSC5	-0.58171	7.84117	-12.8319	1.67983e-07	0.00112904	7.41368
CEBPB	-0.723957	10.5976	-11.9521	3.2677e-07	0.00112904	6.88847
BOP1	-0.698403	9.80986	-11.869	3.48736e-07	0.00112904	6.83611
DPH2	-0.693088	7.62033	-11.7969	3.69112e-07	0.00112904	6.79025
PIGW	-0.606855	8.25905	-11.7416	3.8563e-07	0.00112904	6.75481
RRP12	-0.86451	8.3804	-11.7235	3.91191e-07	0.00112904	6.74321
MTHFD1L	-0.813194	8.12184	-10.9861	7.14414e-07	0.00184368	6.24749
TMEM5	-0.488768	9.80536	-10.9073	7.63454e-07	0.00184368	6.19197
SLC7A1	-0.549106	9.5396	-10.6884	9.20102e-07	0.00188009	6.03502
CABC1	-0.600691	8.93298	-10.6512	9.5009e-07	0.00188009	6.00792
PUS7	-0.560398	8.5992	-10.6119	9.82872e-07	0.00188009	5.97921
NR2C2AP	-0.637026	8.80381	-10.4289	1.15295e-06	0.00188009	5.84358
ZNF239	-0.575334	8.79311	-10.4068	1.17561e-06	0.00188009	5.82698
WDR21A	-0.603123	7.77185	-10.3856	1.19774e-06	0.00188009	5.81106
UNG	-0.712411	9.84074	-10.3129	1.27727e-06	0.00190946	5.75608
DDIT4	-0.677422	11.0141	-10.1084	1.53356e-06	0.00211121	5.59888
WDR36	-0.599722	8.33458	-10.0989	1.54672e-06	0.00211121	5.59151
HSPC111	-0.64399	9.31798	-9.99392	1.70113e-06	0.0021512	5.50923
SDCCAG3	-0.452039	9.46887	-9.98625	1.71306e-06	0.0021512	5.50317
WDR74	-0.446278	8.78975	-9.83792	1.96258e-06	0.00223507	5.38502
GOT1	-0.44021	9.95122	-9.83148	1.97427e-06	0.00223507	5.37984
RABEPK	-0.552577	10.2653	-9.79333	2.04514e-06	0.00223507	5.34909
DDX21	-0.650118	10.4667	-9.70688	2.21624e-06	0.00223507	5.27887
MRPS30	-0.443309	9.52476	-9.70564	2.21879e-06	0.00223507	5.27786
AIMP2	-0.456379	11.3233	-9.69923	2.23211e-06	0.00223507	5.27262
XPO5	-0.484027	8.22447	-9.59711	2.45636e-06	0.00230594	5.18866
NOP16	-0.677689	9.5936	-9.57954	2.49735e-06	0.00230594	5.17411
RRP9	-0.578512	7.80071	-9.25652	3.4012e-06	0.00296156	4.90102
ZNF593	-0.607983	9.22658	-9.1869	3.6395e-06	0.0030068	4.84075
NEIL2	-0.472745	8.71554	-9.10394	3.94751e-06	0.00315872	4.76826
ASNS	-0.552336	11.6423	-9.08428	4.02461e-06	0.00315872	4.75097
RCC2	-0.411947	9.78446	-8.9845	4.442e-06	0.00340127	4.6626
TEAD4	-0.485706	8.15322	-8.87462	4.95699e-06	0.00369468	4.56402
SLC1A3	-0.395231	6.76565	-8.84409	5.11133e-06	0.00369468	4.53641
PSAT1	-0.558329	11.2376	-8.8292	5.18851e-06	0.00369468	4.5229
MNT	-0.481455	7.98	-8.80888	5.29593e-06	0.00369468	4.50442
CEBPG	-0.501162	9.14697	-8.76094	5.55899e-06	0.00379389	4.46065
NPM3	-0.517227	10.1983	-8.58938	6.62368e-06	0.00431266	4.30187
PSPH	-0.567408	9.38844	-8.57375	6.73123e-06	0.00431266	4.28724
SLC25A19	-0.609718	8.55917	-8.52402	7.08614e-06	0.0044457	4.24049
KIAA0020	-0.589201	8.5928	-8.50568	7.2221e-06	0.0044457	4.22319
FAM44B	-0.423437	9.58048	-8.48359	7.38973e-06	0.00446141	4.20228
WNT10B	-0.613486	7.23703	-8.36287	8.38355e-06	0.00478773	4.08705
PPRC1	-0.626796	8.60568	-8.36239	8.38776e-06	0.00478773	4.08659
LOC644517	-0.526863	8.197	-8.19933	9.96893e-06	0.00515284	3.92818
TFB2M	-0.544698	9.31869	-8.18289	1.01455e-05	0.00515284	3.91204
FLAD1	-0.548449	8.66993	-8.16159	1.03794e-05	0.00515284	3.89106
SLC29A1	-0.607524	7.73434	-8.15975	1.03999e-05	0.00515284	3.88925
PCK2	-0.438163	10.3071	-8.13779	1.06477e-05	0.00515284	3.86756
SLC6A9	-0.433256	7.52641	-8.12205	1.08292e-05	0.00515284	3.85199
LOC651697	-0.427957	9.19061	-8.08995	1.12099e-05	0.00515284	3.82013
SRM	-0.369436	10.5523	-8.07473	1.13956e-05	0.00515284	3.80497
ECE2	-0.553165	7.83365	-8.06755	1.14843e-05	0.00515284	3.79782
DLL3	-0.454238	9.28132	-8.06446	1.15227e-05	0.00515284	3.79473
PAK1IP1	-0.599978	9.10598	-8.05437	1.16491e-05	0.00515284	3.78466
YARS	-0.45512	10.3659	-8.05402	1.16535e-05	0.00515284	3.78431
CCDC86	-0.670026	10.2701	-8.00443	1.22974e-05	0.00528854	3.73461
SLC3A2	-0.497793	8.64194	-7.99183	1.2467e-05	0.00528905	3.72194
SNORA61	-0.571007	9.23001	-7.96037	1.29019e-05	0.00540054	3.69021
SLC38A1	-0.412953	8.38352	-7.92604	1.33953e-05	0.00553331	3.65544
ARMC6	-0.527516	7.74719	-7.88054	1.40812e-05	0.00574109	3.60912
CHCHD4	-0.475964	9.67216	-7.82452	1.49784e-05	0.00592729	3.55174
GARS	-0.540618	11.2801	-7.8218	1.50236e-05	0.00592729	3.54894
TTYH2	-0.411194	7.49426	-7.81404	1.5153e-05	0.00592729	3.54097
ADK	-0.39958	7.81291	-7.80574	1.52931e-05	0.00592729	3.53241
GTPBP4	-0.374428	10.5378	-7.74077	1.64379e-05	0.00625437	3.46521
RAB3IL1	-0.633211	7.94339	-7.73546	1.65354e-05	0.00625437	3.4597
FAM86C	-0.468921	7.92905	-7.71685	1.68825e-05	0.00630963	3.44033
TRMT61A	-0.701422	7.8167	-7.69097	1.73783e-05	0.00638303	3.41333
SIAH2	-0.346081	7.51967	-7.68548	1.74855e-05	0.00638303	3.40759
RPP40	-0.377673	9.99032	-7.65739	1.80454e-05	0.00651169	3.37817
ZNF511	-0.429125	10.1954	-7.63213	1.85655e-05	0.00652204	3.35162
RDH13	-0.522597	8.03289	-7.59937	1.92644e-05	0.00652204	3.31707
ZNHIT6	-0.440638	8.4145	-7.58604	1.95569e-05	0.00652204	3.30297
PDCD2L	-0.626113	9.12047	-7.57899	1.97135e-05	0.00652204	3.2955
LOC100130919	-0.359007	9.83598	-7.56684	1.99866e-05	0.00652204	3.28262
STC2	-0.503582	8.82692	-7.5543	2.02729e-05	0.00652204	3.2693
CIRH1A	-0.445592	9.75536	-7.54774	2.04245e-05	0.00652204	3.26232
CHAC1	-0.396445	6.78915	-7.532	2.07932e-05	0.00652781	3.24556
RRP15	-0.411422	8.39695	-7.52063	2.10638e-05	0.00653095	3.23344
DDX10	-0.536317	9.13534	-7.51418	2.12192e-05	0.00653095	3.22655
GPT2	-0.594353	9.92929	-7.45743	2.26402e-05	0.00683429	3.16573
TIMM44	-0.459866	8.55738	-7.39631	2.42871e-05	0.00726162	3.09973
MTAP	-0.432654	7.99437	-7.31463	2.66943e-05	0.00783215	3.01074
C10ORF2	-0.598956	7.97163	-7.30416	2.70212e-05	0.00785466	2.99927
SLC5A6	-0.589305	8.63178	-7.23652	2.92397e-05	0.00834502	2.9248
AGPAT5	-0.415348	8.03842	-7.20191	3.04507e-05	0.00856928	2.88645
RPIA	-0.355498	7.30049	-7.18348	3.11173e-05	0.00856928	2.86598
QSOX2	-0.355642	8.20964	-7.08398	3.50026e-05	0.00955541	2.75455
JPH1	-0.505571	7.94344	-7.04778	3.65437e-05	0.00989012	2.71368
BRIX1	-0.384999	10.0198	-6.98476	3.94054e-05	0.0105734	2.64207
SOX8	-0.430407	8.31287	-6.96047	4.0572e-05	0.0107942	2.61433
TNPO2	-0.326933	10.5294	-6.92882	4.21489e-05	0.0111195	2.57805
MARS	-0.375587	9.40601	-6.89237	4.4048e-05	0.0114285	2.53608
MKI67IP	-0.362884	9.47195	-6.88773	4.42961e-05	0.0114285	2.53073
WDR4	-0.33956	8.40402	-6.81343	4.8485e-05	0.0121974	2.44456
ALKBH2	-0.40002	8.95004	-6.80867	4.87677e-05	0.0121974	2.43901
IPO4	-0.431911	8.4673	-6.80429	4.9029e-05	0.0121974	2.43391
ZNF485	-0.399664	7.72972	-6.79149	4.98023e-05	0.0121974	2.41897
ADM2	-0.34026	8.55057	-6.77692	5.06989e-05	0.0121974	2.40193
IARS	-0.420908	10.2031	-6.77652	5.07236e-05	0.0121974	2.40146
LOC645332	-0.362294	8.04803	-6.76704	5.13167e-05	0.0121974	2.39035
C20ORF111	-0.322126	9.02863	-6.76464	5.14681e-05	0.0121974	2.38754
FAM195A	-0.380935	9.43133	-6.75687	5.19606e-05	0.0121974	2.37844
LOC400506	-0.37929	8.57442	-6.73406	5.34382e-05	0.012235	2.35163
YDJC	-0.348502	7.67997	-6.72885	5.37819e-05	0.012235	2.3455
DNAJA3	-0.442519	10.3086	-6.69205	5.62789e-05	0.0126982	2.30208
SMCR7L	-0.328463	8.66274	-6.68217	5.69708e-05	0.0126982	2.29038
TMEM43	-0.382945	8.85131	-6.68131	5.70315e-05	0.0126982	2.28937
TTC27	-0.335611	7.62512	-6.66498	5.81958e-05	0.0128662	2.27001
BHLHB2	-0.37037	8.25453	-6.65643	5.88158e-05	0.0129123	2.25986
SRFBP1	-0.347813	7.37784	-6.62667	6.10302e-05	0.0130806	2.22445
RHBDF2	-0.397167	7.72929	-6.62555	6.11152e-05	0.0130806	2.22311
LYAR	-0.442618	8.93233	-6.61822	6.16753e-05	0.0130827	2.21437
MAGMAS	-0.402194	10.6244	-6.61218	6.21409e-05	0.013093	2.20715
RCL1	-0.370774	8.34731	-6.60163	6.29633e-05	0.0131778	2.19455
CMTM7	-0.582662	8.73252	-6.57165	6.53649e-05	0.0135004	2.15863
NXT1	-0.512933	8.99941	-6.51041	7.05848e-05	0.0143892	2.08484
SLC7A11	-0.333077	7.24087	-6.47083	7.41965e-05	0.0149316	2.03686
MTERFD1	-0.322915	8.92666	-6.44827	7.63443e-05	0.0151693	2.00941
C9ORF123	-0.399719	8.72431	-6.43242	7.78933e-05	0.0153454	1.99007
C14ORF167	-0.363846	8.88981	-6.42924	7.82082e-05	0.0153454	1.98619
TOMM5	-0.326654	9.2067	-6.37974	8.3291e-05	0.0160143	1.92554
LOC729375	-0.434004	8.00326	-6.37823	8.34516e-05	0.0160143	1.92368
ALG3	-0.46562	9.89208	-6.35605	8.58482e-05	0.0162547	1.89638
EPRS	-0.317124	10.8319	-6.32234	8.96351e-05	0.0166509	1.85475
SLC35F2	-0.452477	8.5878	-6.22352	0.000101812	0.0185831	1.73171
OAF	-0.408628	8.17625	-6.21492	0.000102953	0.0186826	1.72094
DKC1	-0.474141	10.6291	-6.20331	0.000104516	0.0187495	1.70636
PINX1	-0.341382	7.55052	-6.18267	0.000107356	0.0189644	1.68042
TIMM10	-0.60516	9.61278	-6.18146	0.000107526	0.0189644	1.67889
C1ORF163	-0.333095	7.87301	-6.15554	0.000111219	0.0194465	1.64621
TRMU	-0.288246	7.97673	-6.1456	0.00011267	0.0194465	1.63365
SLC31A1	-0.450654	8.67227	-6.14534	0.000112708	0.0194465	1.63333
CDCA7	-0.5103	9.02732	-6.14515	0.000112737	0.0194465	1.63308
LOC643384	-0.318952	8.44368	-6.13805	0.000113788	0.0195205	1.62409
PPAT	-0.484364	9.37052	-6.11953	0.000116578	0.0198904	1.60063
IMP4	-0.523948	10.6662	-6.10963	0.000118099	0.0200411	1.58806
RUVBL1	-0.316555	9.11328	-6.10494	0.000118828	0.0200563	1.58211
LOC653119	-0.488698	7.73354	-6.06275	0.000125601	0.020974	1.52836
BID	-0.31879	7.09197	-6.05823	0.000126351	0.0209876	1.52259
WDR55	-0.311199	7.63997	-6.04463	0.000128637	0.0211436	1.50519
LOC650369	-0.281479	10.1575	-6.04063	0.000129317	0.0211446	1.50008
SLC39A14	-0.4308	8.26055	-6.00849	0.000134929	0.021948	1.45884
LOC729608	-0.348525	10.2782	-6.00372	0.000135784	0.0219732	1.45271
RANBP1	-0.319479	9.83978	-5.98473	0.000139248	0.0224182	1.42824
PNO1	-0.308718	7.16201	-5.97576	0.000140916	0.0225055	1.41668
UTP14A	-0.393994	8.5012	-5.97324	0.000141388	0.0225055	1.41342
CSDA	-0.355491	11.1387	-5.97031	0.00014194	0.0225055	1.40964
PA2G4	-0.338257	10.5404	-5.94384	0.00014703	0.0229192	1.3754
FERMT1	-0.498744	7.20423	-5.94319	0.000147157	0.0229192	1.37456
ZNF296	-0.287218	7.73797	-5.93923	0.000147936	0.0229192	1.36943
REXO4	-0.416642	9.33406	-5.93328	0.000149114	0.0229475	1.36172
CCDC41	-0.283268	7.07207	-5.92329	0.000151117	0.0231423	1.34874
POLR3K	-0.355968	9.02463	-5.88601	0.000158847	0.0237469	1.30021
SLC1A5	-0.430967	8.0812	-5.8764	0.000160907	0.0239408	1.28768
GEMIN5	-0.387109	7.38479	-5.86729	0.000162887	0.0241211	1.27577
RCC1	-0.470774	7.6618	-5.86275	0.000163885	0.024155	1.26982
SCARB1	-0.425874	9.11451	-5.85808	0.000164916	0.0241933	1.26372
ULBP1	-0.372637	7.54877	-5.85328	0.000165984	0.0242367	1.25744
ZDHHC23	-0.357484	7.30368	-5.84458	0.000167939	0.0244087	1.24603
WDR12	-0.390686	9.20533	-5.80842	0.000176333	0.0255107	1.19852
BYSL	-0.379762	8.50712	-5.79978	0.000178406	0.025692	1.18714
TFRC	-0.454113	10.4621	-5.79107	0.000180519	0.0258777	1.17566
NHP2L1	-0.37456	9.46066	-5.78733	0.000181437	0.025891	1.17072
TBRG4	-0.277223	9.01927	-5.7776	0.000183843	0.0259981	1.15787
PACSIN2	-0.265188	10.003	-5.72827	0.000196593	0.0276044	1.09248
RCN3	-0.301783	7.135	-5.72689	0.000196961	0.0276044	1.09065
NP	-0.415232	9.15604	-5.71925	0.000199023	0.0276715	1.08049
WBSCR22	-0.263391	9.89253	-5.69491	0.000205749	0.0282269	1.04804
GALNTL4	-0.427986	8.20772	-5.67916	0.00021023	0.0286033	1.02701
TOMM40	-0.363574	10.249	-5.67834	0.000210466	0.0286033	1.02592
C1ORF109	-0.357562	8.72261	-5.6716	0.000212417	0.028744	1.0169
ADSL	-0.331678	10.849	-5.66044	0.000215692	0.0288775	1.00196
RRS1	-0.486476	9.4263	-5.65931	0.000216026	0.0288775	1.00045
PHB	-0.529584	9.8071	-5.65885	0.000216163	0.0288775	0.999828
MAL2	-0.330918	10.1576	-5.64793	0.00021943	0.0291897	0.985175
MOCOS	-0.358472	8.59271	-5.64225	0.000221146	0.0292633	0.977562
NDUFAF2	-0.288499	10.1012	-5.63995	0.000221847	0.0292633	0.97447
GLS	-0.259234	7.29761	-5.63677	0.00022282	0.0292687	0.970192
URB2	-0.358173	7.40261	-5.63277	0.000224048	0.0293073	0.964824
NLN	-0.364258	7.47688	-5.62473	0.000226541	0.0294784	0.954009
LOC730051	-0.420751	8.69789	-5.62252	0.000227233	0.0294784	0.951026
TMEM52	-0.387262	7.97027	-5.59339	0.000236547	0.0302692	0.911757
BCS1L	-0.25897	9.05588	-5.59143	0.000237186	0.0302692	0.909116
LOC650215	-0.345427	10.0982	-5.58488	0.000239343	0.0303788	0.900264
LRRC8D	-0.462764	8.23984	-5.58005	0.000240948	0.0303788	0.893727
PRNP	-0.315923	10.6225	-5.57295	0.000243328	0.0304421	0.884115
CAD	-0.400017	7.58599	-5.57276	0.00024339	0.0304421	0.883866
TRMT1	-0.394403	8.48624	-5.56364	0.000246482	0.0307066	0.871515
HEATR2	-0.466051	8.97132	-5.53437	0.000256698	0.0317275	0.831775
UBE2G2	-0.271833	9.52809	-5.52259	0.000260939	0.0319996	0.815739
GART	-0.453772	9.55097	-5.48934	0.000273311	0.0330705	0.77038
DDIT3	-0.395064	8.61276	-5.48295	0.000275761	0.0330705	0.761638
GTF3A	-0.256915	10.6072	-5.4761	0.00027841	0.0330705	0.752275
PER2	-0.501838	7.61836	-5.47568	0.000278573	0.0330705	0.7517
RNF216	-0.273739	7.98666	-5.47531	0.000278718	0.0330705	0.75119
CECR5	-0.273001	10.012	-5.4742	0.000279151	0.0330705	0.749669
GAL	-0.360862	8.47358	-5.46622	0.000282286	0.0332011	0.738729
ATF5	-0.323268	9.32245	-5.46601	0.000282369	0.0332011	0.738441
ELP2	-0.288998	9.12067	-5.44247	0.000291834	0.0339327	0.706134
DHODH	-0.366186	7.21956	-5.42897	0.000297416	0.0344541	0.687565
CHEK1	-0.402806	7.96002	-5.41149	0.000304812	0.0350813	0.663484
NIP7	-0.344682	9.59125	-5.40654	0.000306944	0.0350813	0.656649
CD3EAP	-0.438202	7.07645	-5.39942	0.000310033	0.0350813	0.646829
TUSC4	-0.242039	9.64034	-5.39874	0.00031033	0.0350813	0.64589
PSMB10	-0.462348	10.8794	-5.39718	0.000311013	0.0350813	0.643734
FAM86B1	-0.55326	8.83613	-5.38493	0.00031643	0.0354529	0.626799
DUSP23	-0.268977	9.31061	-5.38292	0.00031733	0.0354529	0.624013
ARHGEF2	-0.295828	8.91887	-5.37785	0.00031961	0.0355809	0.616992
TTF2	-0.401823	8.73465	-5.37183	0.000322337	0.0356383	0.608657
PFDN6	-0.284058	9.08942	-5.3717	0.000322396	0.0356383	0.608478
TAP2	-0.315693	7.39189	-5.36507	0.000325428	0.0358474	0.599292
HEATR1	-0.393723	8.29022	-5.33715	0.000338545	0.0369139	0.560516
LPIN1	-0.245628	9.05865	-5.33452	0.000339814	0.0369139	0.556845
LGI2	-0.420838	7.38491	-5.3308	0.00034161	0.036981	0.551672
OBFC2A	-0.34428	8.12189	-5.30417	0.000354773	0.038274	0.514553
PDSS1	-0.365046	7.63364	-5.2932	0.000360354	0.038743	0.499225
APEX1	-0.300436	11.5985	-5.28662	0.000363746	0.0388417	0.490022
SYNCRIP	-0.314151	8.89196	-5.27903	0.000367702	0.039131	0.479398
MRTO4	-0.353406	8.0592	-5.27587	0.000369363	0.0391595	0.474973
CYCS	-0.288427	8.28611	-5.26446	0.000375429	0.0393871	0.458971
FLJ39827	-0.345791	7.9561	-5.26266	0.000376395	0.0393871	0.456447
VARS	-0.252028	9.89761	-5.25744	0.000379207	0.0393871	0.449132
PFKP	-0.295585	9.41248	-5.25341	0.0003814	0.0393871	0.443466
STUB1	-0.348775	9.32294	-5.24841	0.000384137	0.0395397	0.43644
HK2	-0.362945	7.4103	-5.24343	0.000386884	0.0396699	0.42944
TMEM194	-0.34358	7.25337	-5.24154	0.00038793	0.0396699	0.426787
AASDHPPT	-0.254574	7.79394	-5.23749	0.000390183	0.0397708	0.421094
MRPS17	-0.275537	10.0897	-5.23374	0.000392287	0.0398558	0.415811
EBNA1BP2	-0.32617	10.4563	-5.21188	0.000404771	0.0408598	0.385016
TRIM25	-0.269733	8.46553	-5.19307	0.000415858	0.0417107	0.358449
POLR1C	-0.425651	9.76894	-5.17288	0.000428124	0.0425977	0.329863
LOC643856	-0.271046	8.27441	-5.17183	0.000428772	0.0425977	0.328375
SLC25A15	-0.334408	9.06329	-5.13378	0.000452979	0.0445794	0.274346
ANKRD37	-0.375407	7.59631	-5.13052	0.000455121	0.0445834	0.269705
FAM81A	-0.238038	6.87387	-5.12511	0.000458701	0.0445834	0.261995
LOC650227	-0.267574	6.64283	-5.11506	0.000465422	0.0448526	0.24768
FAM105B	-0.240258	7.62175	-5.10618	0.000471452	0.0451414	0.23501
NOL6	-0.389502	7.01209	-5.10382	0.000473069	0.0451414	0.231639
COX10	-0.284869	8.33593	-5.08042	0.000489427	0.0464174	0.198175
HMBS	-0.273259	9.51585	-5.07632	0.000492355	0.0464174	0.192303
TMEM194A	-0.379311	7.95772	-5.03229	0.000524991	0.0489067	0.129094
RPL22L1	-0.388019	8.26185	-5.0222	0.000532792	0.0494789	0.114563
PUS7L	-0.28136	7.8609	-5.02028	0.000534286	0.0494789	0.111805
RFC4	-0.337298	9.04733	-5.0156	0.000537959	0.04955	0.105055
MPP6	-0.318355	7.88905	-5.01528	0.000538209	0.04955	0.104597
DUS3L	-0.326222	8.03259	-5.00435	0.000546895	0.0500561	0.0888218
PPAN	-0.377392	8.47576	-4.99355	0.000555617	0.0507065	0.0732308
NETO2	-0.254575	8.57381	-4.98312	0.000564188	0.0510473	0.0581455
MRPL34	-0.319484	10.3102	-4.97988	0.000566875	0.0510473	0.0534613
SLC29A2	-0.30874	8.29022	-4.97915	0.000567481	0.0510473	0.0524086
FDX1L	-0.255777	9.11636	-4.97116	0.000574186	0.0515028	0.0408317
SLC12A9	-0.329388	8.48756	-4.96686	0.000577829	0.051682	0.0345971
PTDSS1	-0.459088	10.0312	-4.95393	0.00058892	0.0521944	0.0158556
PIM2	-0.233945	7.85452	-4.94685	0.000595096	0.0521944	0.00557019
MCOLN2	-0.2785	7.78214	-4.94296	0.000598521	0.0521944	-8.85297e-05
THNSL1	-0.322773	8.81633	-4.9385	0.000602463	0.0523176	-0.00656135
LSM10	-0.305772	9.53362	-4.93752	0.000603339	0.0523176	-0.00799364
WDR43	-0.343676	7.88455	-4.93377	0.000606685	0.0523176	-0.0134465
IMP3	-0.260416	11.1495	-4.93015	0.000609933	0.0523176	-0.0187112
PMM2	-0.445149	8.88805	-4.91288	0.000625691	0.0533776	-0.043866
MGC35030	-0.240318	6.46297	-4.90959	0.000628742	0.0534924	-0.0486623
LTV1	-0.368592	9.55224	-4.90631	0.000631795	0.0536069	-0.0534399
AP4B1	-0.236595	8.51653	-4.90199	0.000635847	0.0537187	-0.0597467
POLR1E	-0.323693	8.2086	-4.89134	0.000645954	0.0540036	-0.0753014
NSUN2	-0.255901	9.8963	-4.88545	0.000651611	0.0540036	-0.0839024
LOC401238	-0.329175	7.54264	-4.8851	0.000651952	0.0540036	-0.0844185
TRIM61	-0.242931	7.00503	-4.87983	0.000657068	0.0542842	-0.0921301
ZFAND1	-0.317422	9.08217	-4.87422	0.000662556	0.0545939	-0.100335
LARS	-0.286515	9.79966	-4.86936	0.000667346	0.0548447	-0.107443
ZNF667	-0.26067	7.08563	-4.85966	0.000677029	0.0550322	-0.121656
SLC6A10P	-0.216007	9.05254	-4.8579	0.000678801	0.0550322	-0.124235
CSRP2BP	-0.230683	9.42831	-4.85657	0.000680146	0.0550322	-0.126188
PITPNB	-0.32528	7.77711	-4.85288	0.000683894	0.0551932	-0.13161
SURF6	-0.232697	10.2392	-4.84201	0.000695037	0.0559487	-0.14756
TUB	-0.342906	7.44075	-4.81335	0.000725362	0.0577352	-0.189708
UFSP1	-0.321132	7.59062	-4.81237	0.000726426	0.0577352	-0.191155
NOLA1	-0.343957	8.18378	-4.79437	0.000746226	0.0588477	-0.217702
PTPDC1	-0.268787	7.27198	-4.79341	0.000747297	0.0588477	-0.219118
NOL11	-0.292175	9.2403	-4.77498	0.000768196	0.0599644	-0.24635
ADCY3	-0.260934	8.27295	-4.77248	0.00077108	0.0599644	-0.25005
VGF	-0.28856	7.00537	-4.7706	0.000773254	0.0599644	-0.25283
RIOK2	-0.222994	8.83927	-4.76942	0.000774627	0.0599644	-0.254581
IPO5	-0.32895	7.68075	-4.76868	0.000775485	0.0599644	-0.255674
CYB5D1	-0.278039	9.09106	-4.7512	0.00079609	0.0614065	-0.28157
FBL	-0.250674	10.8829	-4.73383	0.000817143	0.062876	-0.307349
PFAS	-0.394484	7.31318	-4.72935	0.000822659	0.0631456	-0.313994
PRKAR1B	-0.294363	7.4004	-4.72146	0.000832484	0.0631724	-0.32572
ANGEL1	-0.324931	8.08566	-4.7194	0.000835082	0.0631724	-0.328798
TXNDC5	-0.260896	7.50348	-4.71325	0.00084285	0.0635729	-0.337944
MARS2	-0.343688	8.23081	-4.70229	0.000856896	0.0635966	-0.35427
C7ORF68	-0.32367	8.08373	-4.68699	0.000876915	0.0646241	-0.377086
BZW2	-0.395044	9.98702	-4.68102	0.000884852	0.0650563	-0.385988
PRKDC	-0.293234	8.48868	-4.66258	0.000909886	0.0664302	-0.413555
ZP3	-0.211471	8.69366	-4.65822	0.000915905	0.06656	-0.42007
FANCE	-0.416096	7.89229	-4.65551	0.000919675	0.0666796	-0.424129
C5ORF34	-0.267149	7.28405	-4.65386	0.000921975	0.0666923	-0.426598
NOL3	-0.221838	8.47803	-4.64557	0.000933639	0.0673808	-0.439021
MRPS23	-0.231558	9.23583	-4.64007	0.000941465	0.0676487	-0.447271
UCHL3	-0.288879	9.8548	-4.63993	0.000941661	0.0676487	-0.447477
TMEM120B	-0.204856	6.82852	-4.63052	0.000955211	0.0681817	-0.461597
ZNF335	-0.207189	6.7653	-4.63025	0.000955595	0.0681817	-0.461994
ZNF696	-0.236766	7.78686	-4.62626	0.000961414	0.0684414	-0.467995
LOC652903	-0.282197	7.77553	-4.61148	0.000983252	0.0696799	-0.490194
SIGMAR1	-0.338824	7.70501	-4.60954	0.000986162	0.0697287	-0.493115
LYRM4	-0.370614	7.50677	-4.60193	0.000997648	0.0702503	-0.504562
